# Supplementary material for: Effect of FKBP12-Derived Intracellular Peptides on Rapamycin-Induced FKBP–FRB Interaction and Autophagy
Source: Cells. 2022 Jan 24;11(3):385. doi: 10.3390/cells11030385 (PMC8834644; doi:10.3390/cells11030385)
Supplement: Supplementary file 1 [file cells-11-00385-s001.zip]

Archive with 1 entries (1 files):
- cells-1494449-supplementary.pdf
